# Supplementary material for: Effect of Air Classification and Enzymatic and Microbial Bioprocessing on Defatted Durum Wheat Germ: Characterization and Use as Bread Ingredient
Source: Foods. 2024 Jun 20;13(12):1953. doi: 10.3390/foods13121953 (PMC11203247; doi:10.3390/foods13121953)
Supplement: Supplementary file 1 [file foods-13-01953-s001.zip]

Archive with 1 entries (1 files):
- foods-3040585-supplementary.pdf
